# Supplementary material for: An Anti-BCMA Affibody Affinity Protein for Therapeutic and Diagnostic Use in Multiple Myeloma
Source: Int J Mol Sci. 2025 May 28;26(11):5186. doi: 10.3390/ijms26115186 (PMC12154184; doi:10.3390/ijms26115186)
Supplement: Supplementary file 1 [file ijms-26-05186-s001.zip]

Archive with 11 entries (11 files):
- Proofread Supplementary Information - clean version 2025-05-27.pdf
- S1.png
- S10.png
- S2.png
- S3.png
- S4.png
- S5.png
- S6.png
- S7.png
- S8.png
- S9.png
